# Supplementary material for: No Association between Gastrointestinal Rebleeding and DOAC Therapy Resumption: A Systematic Review and Meta-Analysis
Source: Biomedicines. 2023 Feb 14;11(2):554. doi: 10.3390/biomedicines11020554 (PMC9953612; doi:10.3390/biomedicines11020554)
Supplement: Supplementary file 1 [file biomedicines-11-00554-s001.zip]

Archive with 1 entries (1 files):
- biomedicines-2182462-supplementary.pdf
